# Supplementary material for: Genomic Evolution of Influenza A(H1N1)pdm09 and A/H3N2 Viruses Among Children in Wuhan, China, Spanning the COVID-19 Pandemic (2020–2023)
Source: Viruses. 2026 Feb 5;18(2):210. doi: 10.3390/v18020210 (PMC12945282; doi:10.3390/v18020210)
Supplement: Supplementary file 1 [file viruses-18-00210-s001.zip]

Archive with 3 entries (3 files):
- Supplementary_Figures_S1-S16.pdf
- Supplementary_Tables_S1-S8.pdf
- Table S9_Sample’s Isolate IDs & accession nos.pdf
